# Supplementary material for: Increasing River Temperature Shifts Impact the Yangtze Ecosystem: Evidence from the Endangered Chinese Sturgeon
Source: Animals (Basel). 2019 Aug 20;9(8):583. doi: 10.3390/ani9080583 (PMC6720547; doi:10.3390/ani9080583)
Supplement: Supplementary file 1 [file animals-09-00583-s001.zip]

Archive with 2 entries (2 files):
- animals-561735-graphical.png
- animals-561735-supplementary.xlsx
