# Supplementary material for: Increasing River Temperature Shifts Impact the Yangtze Ecosystem: Evidence from the Endangered Chinese Sturgeon
Source: Animals (Basel). 2019 Aug 20;9(8):583. doi: 10.3390/ani9080583 (PMC6720547; doi:10.3390/ani9080583)
Supplement: Supplementary file 1 [file animals-09-00583-s001.zip › animals-561735-supplementary.xlsx]

## Sheet: Supplemental Table S1
Supplemental Table S1 Water temperature at Yichang hydrological monitoring station during 1981-2016 (°C)
Year/Period	1981	1982	1983	1984	1985	1986	1987	1988	1989	1990	1991	1992	1993	1994	1995	1996	1997	1998	1999	2000	2001	2002	2003	2004	2005	2006	2007	2008	2009	2010	2011	2012	2013	2014	2015	2016
E-Jan	9.6	9.2	9	9.6	8.7	9.6	10.6	10.75	11.11	10.45	10.6	10.44	11.16	10.25	10.87	11.12	10.88	11.07	12.07	11.06	11.5	11.4	11.3	12.89	11.69	12.26	14.83	15.03	14.32	14.88	14.82	15.3	14.31	15.83	15.929	16.997
M-Jan	9.7	9.7	8.6	8.7	8.2	9.1	10.8	10.55	10.22	10.06	10.28	8.86	9.69	10.18	10.18	10.23	10.3	10.75	11.78	9.89	11.08	11.31	10.26	11.93	11.24	11.38	13.88	13.13	13.54	14.06	13.76	14.78	13.8	14.99	15.2823	16.2685
L-Jan	9.2	10	8.2	8.1	8.5	9.5	10.9	9.73636	9.46364	9.41818	10.4182	9.30909	9	9.6	9.90909	9.72727	10.4545	9.57273	11.8455	9	10.4909	11.2	10.9818	10.4909	11.1091	10.3273	12.7	11.6909	12.6182	13.1091	12.5455	13.7636	13.4636	14.3455	14.5693	15.0776
E-Feb	9.3	9	8.6	7.8	10.1	9.9	10.9	9.82	8.64	8.97	10.95	9.1	9.34	9.43	9.714	9.66	10.59	9.41	11.16	9.65	10.88	11.15	11.34	10.68	9.95	10.34	12.37	11.16	12.52	12.26	11.82	13.24	12.85	13.66	13.6978	13.9891
M-Feb	10.4	9.3	10.2	7.8	10.2	9.8	11.2	10.01	8.8	9.82	11.02	9.9	10.27	9.58	10.72	10.12	10.69	10.82	11.8	10.37	11.34	11.44	11.31	10.99	9.2	10.51	12.08	10.74	11.99	11.16	11.28	12.32	12.05	12.25	13.1209	13.3677
L-Feb	11.5	9.9	10.4	8.5	10	10.3	11.2	9.78889	8.5125	10.275	11.85	11.1778	10.225	10.775	10.7875	10.2889	11.475	11.275	12.4375	11.3444	12.2	12.9	12.3625	11.9444	9.45	10.3375	12.1	10.5444	11.55	11.65	11.15	11.6889	12.0375	12.275	12.554	13.0764
E-Mar	12.5	10.6	10.9	10.2	10.2	11.1	12.8	9.86	10.05	11.37	12.31	11.36	11.58	11.86	11.76	11.24	12.52	12.62	12.8	12.36	13	13.45	13.04	11.2	10.08	11.2	11.77	10.82	11.04	10.97	10.72	11.3	12	11.93	12.3667	13.057
M-Mar	13.3	12.2	12.2	11.2	10.2	11.8	13.4	11.02	11.39	12.64	13.6	12.82	12.94	12.41	12.63	11.9	13.65	13.1	12.82	13.42	14.27	15.76	13.62	12.12	11.31	11.91	11.74	11.12	11.51	11.28	10.58	11.3	12.27	12.11	12.5973	12.7051
L-Mar	15.4	13.1	12.9	13.6	11.8	14.1	14.4	11.8818	13.0182	14.5273	15.3818	12.9455	14.1545	13.6545	14.0909	12.9909	15.2182	13.7182	13.3364	13.7455	16.0636	16.5727	14.2909	13.1	12.3818	13.3364	12.6	11.4	11.8818	11.8182	10.4727	11.9455	12.4545	12.6273	13.1538	12.6544
E-Apr	16.5	15.4	15.2	15.6	13.8	15.5	16.2	14.26	15.25	16.62	16.93	15.14	15.03	15.43	15.05	14.17	16.07	15.33	15.133	15.27	17.97	18.12	16.84	14.68	14.3	14.47	13.23	12.06	12.52	12.62	11.36	13.04	13.46	13.06	13.5473	13.4933
M-Apr	18.3	16.2	17.5	17.1	16.4	17	16.6	16.59	16.19	17.04	16.82	17.62	16.41	16.65	16.75	14.96	17.01	19.28	17.01	17.83	18.06	18.96	18.61	16.55	15.29	15.36	15.08	13.65	14.25	13.06	12.76	13.82	14.44	13.61	14.5278	14.9547
L-Apr	19.7	17.6	18.1	19.2	18.8	18.5	18.7	18.8	18.17	18.36	18.88	19.62	18.82	18.92	18.02	17.95	18.47	21.78	19.21	18.12	18.2	18.94	18.75	18.27	17.8	16.98	16.27	16.42	14.87	14.38	14.66	14.76	15.52	14.96	16.2127	16.113
E-May	20.7	19.7	19.5	20.2	21.2	19.6	19.6	20.61	19.09	19.86	18.92	21.98	22.13	21.23	20.06	20.02	21.62	23.3	20.36	19.96	20.27	18.51	20.43	19.26	19.38	19.38	18.05	18.72	17.06	16.12	15.58	16.94	17.33	16.4	18.2562	17.5909
M-May	21.6	21.6	21.2	21.6	22.6	21.9	20.5	21.81	20.58	21.64	19.36	21.36	22.18	22.8	21.87	20.21	22.52	21.95	21.44	22.43	21.61	20.78	21.68	21.54	21.78	20.72	19.55	20.42	18.87	17.02	16.72	19.9	18.66	18.16	19.4991	19.1339
L-May	21.3	22.5	23.4	21.1	22.6	22.9	23.7	22.4364	21.6909	20.6	21.4636	20.7818	21.2	23.9	21.9818	21.1636	22.4818	22.9273	21.8364	23.7727	22.2091	21.3182	21.2727	22.4091	22.5273	22.6364	21.3455	21.7273	20.1818	18.9273	19.1273	22.9636	20.8273	19.5636	20.7365	20.7553
E-Jun	22.1	23.6	23.3	22.6	22	23	24.1	23.91	22.98	21.87	23.6	23.56	23.7	23.67	23.42	21.94	23.38	24.04	22.05	22.83	22.81	23.41	22.04	22.3	22.23	23.06	23.19	22.86	21.13	20.93	21.38	23.83	21.8	20.6	21.6773	21.2345
M-Jun	23.2	22.6	23.3	24	22.7	23	23.7	24.4	23.98	23.49	24.8	25.33	25.11	23.51	24.34	23.18	23.3	23.84	23.14	22.44	22.96	24.92	23.96	22.2	22.94	24.05	23.68	23.61	22.02	21.56	23.16	23.86	23.53	21.57	22.1917	22.4373
L-Jun	25.2	22.4	23.8	24.9	23.3	24.9	23.8	24.04	22.44	23.22	25	23.55	24.6	24.03	23.74	25.18	23.52	24.76	24.43	22.73	23.91	24.39	23.59	22.47	24.89	24	22.87	24.36	23.72	22.04	23.92	22.9	24.32	22.37	22.6123	23.6023
E-Jul	24.5	23.4	23	24.2	23.3	25.6	23.2	25.88	22.92	24.31	24.68	21.96	25.06	25.23	23.63	23.74	24.9	24.01	22.61	23.49	23.88	26.01	23.83	24.17	26.09	25.2	23.82	24.34	24.75	23.44	25.68	23.97	26.1	22.69	24.1871	23.1277
M-Jul	24.4	23.9	23.3	23.9	23.9	25.5	24.2	25.95	23.39	26.18	23.44	23.68	25.26	26.15	23.98	24.44	23.79	24.58	24.02	24.41	25.61	26.1	23.62	25.04	25.21	26.78	25.94	24.83	25.05	24.4	26.16	24.04	26.47	23.26	24.1472	23.8822
L-Jul	24.9	23.1	24.4	24.7	25.6	24.6	23.9	27.3545	25.6182	25.7182	25.9273	24.8091	24.4545	27.7818	26.2273	24.3182	24.7818	25.1545	23.9364	25.5455	27.9	26.6273	24.9182	24.1818	25.4636	27.2	24.9273	25.1364	25.6182	24.5455	25.8182	24.2	26.1909	23.9273	25.1531	25.1478
E-Aug	27.5	24.1	24.2	25.7	25.8	25.7	24.9	26.09	24.62	25.06	25.33	26.67	24.92	28.64	27.47	25.79	26.96	24.87	25.57	26.14	26.89	25.06	26.48	25.7	26.38	28.03	24.32	26.2	25.58	25.04	25.62	24.03	26.09	25.53	25.9528	26.1408
M-Aug	27.1	26.4	25.1	25.6	26.4	27.5	24.8	26.72	25.65	26.34	24.06	27.05	24.4	29.24	26.155	26.13	27.66	24.37	26.71	25.85	26.44	23.84	27.04	25.89	25.58	28.21	25.36	25.59	25.24	26.3	25.76	24.5	26.65	25.45	26.7725	26.2573
L-Aug	24.9	24.4	24.8	25.7	26.3	25.6	23.9	24.5636	24.5818	26.5545	24.0364	25.6364	23.1818	28.2545	25.2182	26.3636	26.9636	24.3273	24.9727	25.4364	24.5273	23.6273	25.3909	26.3727	23.4909	28.4182	26.4364	24.1091	25.0636	26.8545	25.6909	25.4636	26.8364	24.8	26.1277	26.6013
E-Sep	24.1	25.3	24.9	24.5	24.3	23.2	23.9	22.92	23.82	24.32	24.2	25.14	22.16	26.4	26.19	25.58	26.58	23.27	23.19	23.81	22.75	25.53	24.67	24.98	22.72	28.48	25.92	23.4	24.86	24.72	26.52	25.78	26.56	23.06	25.3541	27.0634
M-Sep	21.4	22.1	23.2	22.9	23.3	21.8	22.6	22.11	23.06	22.52	23.87	24.63	21.9	24	24.5	24.03	25.06	22.75	23.31	21.82	22.22	25.16	22.91	23.3	23.64	26.63	24.32	22.8	24.61	23.73	26.61	24.31	25.69	23.25	24.4884	26.5041
L-Sep	21.7	20.5	23	21.3	20.8	21.2	21.5	21.41	22.15	21.45	21.86	22.91	22.39	22.06	22.17	23.25	22.29	22.75	23.62	22.01	22.71	23.58	22.28	22.7	23.66	24.96	22.08	22.76	24.69	23.43	25.26	23.54	23.48	23.14	23.8553	24.8991
E-Oct	20.5	19.7	21.9	19.7	20	20.2	20.2	19.42	20.8	20.01	21	20.82	21.1	21.01	21.13	21.53	20.03	22.48	23.14	22.04	21.22	22.01	22.14	21.64	23.29	23.36	22.08	22.66	23.65	23.02	23.58	22.63	23	21.83	22.7989	24.1409
M-Oct	18.9	20.6	20.5	18.9	19.4	18.7	20.3	18.58	19.43	18.8	20.18	19.19	20.02	19.73	20.46	20.18	20.39	21.88	21.47	21	20.8	21.52	20.64	20.54	21.17	23.04	21.88	22.15	22.9	22.84	22.14	21.14	22.7	21.61	22.3265	23.2085
L-Oct	17.7	20	18.2	18.7	18.3	18	18.5	18.5818	17.9364	18.2455	18.9182	18.3909	18.6727	18.5545	19.4091	19.7545	19.9727	19.8727	20.0909	19.0727	19.7	19.8636	19.6364	19.0818	20	22.1	22.0182	21.4364	22.4727	22.1818	21.1636	20.4909	22.5909	21.3182	21.811	22.4425
E-Nov	16.2	18.4	17.9	18.2	17.4	17	17.2	18.13	17.53	17.42	18.07	16.71	17.16	17.7	18.63	17.86	17.64	17.59	18.6	18.07	18.89	18.27	18.64	18.82	18.97	20.6	19.88	20.8	21.32	20.71	20.68	19.71	21.86	20.61	21.0731	21.8822
M-Nov	14.9	17	16.9	17	15.8	15.5	16.2	16.37	15.76	16.65	16.52	16.22	17.05	17.18	17.7	16.98	16.43	17.9	17.39	16.79	17.54	17.44	18	18.1	17.7	20.41	18.4	18.72	19.26	19.57	20.08	19	20.62	19.4	20.2586	20.5968
L-Nov	14.2	14.9	16.1	15.5	14.9	14.4	15.5	15.75	13.98	15.58	15.14	14.82	15.17	16.53	16.24	15.62	15.44	16.61	16.48	14.83	16.51	16.56	17.25	17.26	17.51	19.63	17.58	17.59	18.3	18.72	19.5	18.02	19.89	18.65	19.57	19.6679
E-Dec	13.3	13.2	14.7	13.7	13.3	12.8	13.6	14.03	13.33	14.12	14.3	13.96	13.04	15.8	14.25	13.5	13.48	14.42	14.83	13.86	14.86	15.27	16.52	15.93	16.3	18.22	16.86	16.58	17.72	18	18.04	17.58	19.3	18.18	19.1574	19.0642
M-Dec	11.8	11.4	13.7	11.4	11	11.7	11.6	12.81	11.98	11.93	13.68	12.92	12.16	14.49	13.01	12.23	12.36	12.89	13.42	12.89	12.56	14.29	14.72	14.73	14.37	17.21	15.72	16.22	16.85	17.14	16.58	16.78	17.98	17.25	18.5965	18.0176
L-Dec	10.4	9.8	11.6	9.8	10.3	11.2	11.2	11.7182	10.9727	11.5455	11.7727	11.9182	10.8636	12.3818	12.0273	11.4909	11.5364	12.3818	11.9909	12.0273	11.4273	12.7	13.9182	12.6455	13.0455	16.2545	15.5091	15.2636	15.4727	15.7909	16.2545	15.6091	16.9	16.3545	17.7242	17.0384
Note: Each month was divided into three sub-periods (early 10 days, middle 10 days and later 8–11 days; for instance, April was divided into E-Apr, M-Apr and L-Apr) to investigate the fine timescale changes.

## Sheet: Supplemental Table S2
Supplemental Table S2 Water temperature at four hydrological stations along the middle and lower Yangtze River during 1995-2014, in middle-April and middle-December (°C)
	Middle-April				Middle-December
Year	Yichang	Hankou	Datong	Nanjing	Yichang	Hankou	Datong	Nanjing
1995	16.75	17.9	16.2		13.01	9.6	10
1996	14.96	14.7	13.4		12.23	10.2	9.8
1997	17.01	16.5	16.8		12.36	7.4	9.1
1998	19.28	19.3	16.9		12.89	10.4	9
1999	17.01	17.5	16.7		13.42	12.2	11.3
2000	17.83	18	17.3		12.89	9.7	10.5
2001	18.06	15.9	17.6		12.56	6.7	9.3
2002	18.96	18.6	18.5		14.29	10.3	10.3
2003	18.61	16.8	17.4		14.72	10	9.1
2004	16.55	18.4	17.8		14.73	12.4
2005	15.29	16.9	17.1	19.7	14.37	9.3	9.1	10
2006	15.36	16.2	17.3	18.3	17.21	11.4	10.4	10.6
2007	15.08	18.7	17.6	17.5	15.72	13.1	12.1	13.8
2008	13.65	16.5	16.4	16.1	16.22	13.1	12.1	11.4
2009	14.25	18.9	16.5	16.3	16.85	11.7	11	11.6
2010	13.06	15	13.8	14.7	17.14	12.9	12.6	13.8
2011	12.76	15.2	14.6	15.8	16.58	11.1	10.6	12.4
2012	13.82	15.4	16.7	17.8	16.78	11.4	10.6	11.5
2013	14.44	17.8	17.1	17.3	17.98	13.2	12.7	13.6
2014	13.61	17.7	18.1	18.3	17.25	12.8	11.5	12
Note: Each month was divided into three sub-periods (early 10 days, middle 10 days and later 8–11 days; for instance, April was divided into E-Apr, M-Apr and L-Apr) to investigate the fine timescale changes.

## Sheet: Supplemental Table S3
Supplemental Table S3 Water temperature at Yichang hydrological monitoring station during 1956-2016, in middle-April and middle-December (°C)
Year	Middle-April	Middle-December
1956	18.9	9.8
1957	17.6	11.1
1958	18	11.5
1959	18	12
1960	16	8.3
1961	16.6	10.5
1962	15.7	11.4
1963	18	11
1964	18.9	11.1
1965	17.8	11.8
1966	17.5	11.6
1967	16.2	9.8
1968	16.1	14.3
1969	18.7	11
1970	16.3	12.5
1971	17.6	12.2
1972	16.6	11.6
1973	18.5	13.5
1974	18.8	10.7
1975	18.1	9.9
1976	16.2	11.1
1977	17.6	13.1
1978	18.5	11.9
1979	17.8	12.5
1980	17.7	13.3
1981	18.3	11.8
1982	16.2	11.4
1983	17.5	13.7
1984	17.1	11.4
1985	16.4	11
1986	17	11.7
1987	16.6	11.6
1988	16.59	12.81
1989	16.19	11.98
1990	17.04	11.93
1991	16.82	13.68
1992	17.62	12.92
1993	16.41	12.16
1994	16.65	14.49
1995	16.75	13.01
1996	14.96	12.23
1997	17.01	12.36
1998	19.28	12.89
1999	17.01	13.42
2000	17.83	12.89
2001	18.06	12.56
2002	18.96	14.29
2003	18.61	14.72
2004	16.55	14.73
2005	15.29	14.37
2006	15.36	17.21
2007	15.08	15.72
2008	13.65	16.22
2009	14.25	16.85
2010	13.06	17.14
2011	12.76	16.58
2012	13.82	16.78
2013	14.44	17.98
2014	13.61	17.25
2015	14.5278	18.5965
2016	14.9547	18.0176
Note: Each month was divided into three sub-periods (early 10 days, middle 10 days and later 8–11 days; for instance, April was divided into E-Apr, M-Apr and L-Apr) to investigate the fine timescale changes.
